# Supplementary material for: Heterogeneities in Cell Cycle Checkpoint Activation Following Doxorubicin Treatment Reveal Targetable Vulnerabilities in TP53 Mutated Ultra High-Risk Neuroblastoma Cell Lines
Source: Int J Mol Sci. 2021 Apr 1;22(7):3664. doi: 10.3390/ijms22073664 (PMC8036447; doi:10.3390/ijms22073664)
Supplement: Supplementary file 1 [file ijms-22-03664-s001.zip]

Archive with 6 entries (5 files):
- Supplementary Files/
- Supplementary Files/Table S1.docx
- Supplementary Files/Table S2.docx
- Supplementary Files/Table S3.docx
- Supplementary Files/Table S4.docx
- Supplementary Files/Table S5.docx
